# Supplementary material for: Breaking the Fear Barrier: Aberrant Activity of Fear Networks as a Prognostic Biomarker in Patients with Panic Disorder Normalized by Pharmacotherapy
Source: Biomedicines. 2023 Aug 29;11(9):2420. doi: 10.3390/biomedicines11092420 (PMC10525800; doi:10.3390/biomedicines11092420)
Supplement: Supplementary file 1 [file biomedicines-11-02420-s001.zip]

Archive with 1 entries (1 files):
- biomedicines-2535296-supplementary.pdf
